# Supplementary material for: Production in Bacteria and Characterization of Engineered Humanized Fab Fragment against the Nodal Protein
Source: Pharmaceuticals (Basel). 2023 Aug 10;16(8):1130. doi: 10.3390/ph16081130 (PMC10459755; doi:10.3390/ph16081130)
Supplement: Supplementary file 1 [file pharmaceuticals-16-01130-s001.zip]

Archive with 1 entries (1 files):
- pharmaceuticals-2504366-supplementary.pdf
